# Supplementary material for: STS1 and STS2 Phosphatase Inhibitor Baicalein Enhances the Expansion of Hematopoietic and Progenitor Stem Cells and Alleviates 5-Fluorouracil-Induced Myelosuppression
Source: Int J Mol Sci. 2023 Feb 3;24(3):2987. doi: 10.3390/ijms24032987 (PMC9917816; doi:10.3390/ijms24032987)
Supplement: Supplementary file 1 [file ijms-24-02987-s001.zip]

Archive with 1 entries (1 files):
- ijms-2094195-supplementary.pdf
